# Supplementary material for: The pediatric leukemia oncoprotein NUP98-KDM5A induces genomic instability that may facilitate malignant transformation
Source: Cell Death Dis. 2023 Jun 10;14(6):357. doi: 10.1038/s41419-023-05870-5 (PMC10257648; doi:10.1038/s41419-023-05870-5)
Supplement: Supplementary file 3 — Supplementary table 1. [file 41419_2023_5870_MOESM3_ESM.xls]

## Sheet: gsea_report_for_na_pos_15716554
NAME	SIZE	ES	NES	NOM p-val	FDR q-val	FWER p-val	RANK AT MAX	LEADING EDGE
MENSE_HYPOXIA_UP	95	0.630556	2.63344	0	0	0	2855	tags=54%, list=20%, signal=66%
ELVIDGE_HIF1A_TARGETS_DN	87	0.630302	2.57547	0	0	0	1976	tags=49%, list=14%, signal=57%
ELVIDGE_HIF1A_AND_HIF2A_TARGETS_DN	100	0.600077	2.48643	0	0	0	1976	tags=48%, list=14%, signal=55%
ELVIDGE_HYPOXIA_BY_DMOG_UP	129	0.563824	2.47745	0	0	0	1976	tags=43%, list=14%, signal=50%
FARDIN_HYPOXIA_11	32	0.747334	2.46366	0	0	0	3007	tags=81%, list=21%, signal=102%
ELVIDGE_HYPOXIA_UP	164	0.532928	2.41899	0	0	0	1976	tags=40%, list=14%, signal=45%
HUNSBERGER_EXERCISE_REGULATED_GENES	22	0.722095	2.18412	0	0.000452384	0.004	2059	tags=50%, list=14%, signal=58%
MANALO_HYPOXIA_UP	190	0.469854	2.17598	0	0.000395836	0.004	2432	tags=35%, list=17%, signal=42%
BENPORATH_PRC2_TARGETS	342	0.418018	2.06855	0	0.00346225	0.039	3995	tags=48%, list=28%, signal=65%
MIKKELSEN_MEF_ICP_WITH_H3K4ME3_AND_H3K27ME3	31	0.624558	2.06472	0	0.00335276	0.041	1954	tags=45%, list=13%, signal=52%
MIKKELSEN_MCV6_HCP_WITH_H3K27ME3	289	0.425156	2.05526	0	0.00340723	0.046	3092	tags=42%, list=21%, signal=52%
MIKKELSEN_MEF_HCP_WITH_H3K27ME3	371	0.409519	2.01603	0	0.0065905	0.092	3189	tags=40%, list=22%, signal=50%
TAKEDA_TARGETS_OF_NUP98_HOXA9_FUSION_3D_UP	125	0.46612	2.01175	0	0.00638964	0.096	2512	tags=38%, list=17%, signal=46%
VERHAAK_GLIOBLASTOMA_PRONEURAL	157	0.450578	1.99633	0	0.00724902	0.117	4496	tags=58%, list=31%, signal=83%
MIKKELSEN_ES_ICP_WITH_H3K4ME3_AND_H3K27ME3	86	0.489322	1.99323	0	0.00724306	0.124	1966	tags=35%, list=14%, signal=40%
MIKKELSEN_IPS_ICP_WITH_H3K4ME3_AND_H327ME3	73	0.491508	1.96866	0	0.00969316	0.179	2544	tags=41%, list=18%, signal=50%
LEONARD_HYPOXIA	41	0.555894	1.96777	0	0.00921771	0.18	1402	tags=37%, list=10%, signal=40%
MIKKELSEN_NPC_HCP_WITH_H3K4ME3_AND_H3K27ME3	155	0.440219	1.96416	0	0.00955293	0.19	2456	tags=40%, list=17%, signal=48%
MIKKELSEN_MEF_ICP_WITH_H3K27ME3	108	0.459787	1.96172	0	0.00934305	0.196	3810	tags=52%, list=26%, signal=70%
HOELZEL_NF1_TARGETS_DN	94	0.471256	1.94859	0	0.010511	0.231	3489	tags=50%, list=24%, signal=65%
KIM_LIVER_CANCER_POOR_SURVIVAL_DN	24	0.613462	1.89537	0	0.0204431	0.42	2148	tags=58%, list=15%, signal=68%
GARGALOVIC_RESPONSE_TO_OXIDIZED_PHOSPHOLIPIDS_RED_DN	22	0.628286	1.88377	0	0.0222392	0.461	3115	tags=59%, list=21%, signal=75%
SCHAEFFER_PROSTATE_DEVELOPMENT_48HR_DN	323	0.384053	1.8818	0	0.021689	0.468	2500	tags=32%, list=17%, signal=38%
BASAKI_YBX1_TARGETS_DN	350	0.378108	1.87514	0	0.0226777	0.504	3328	tags=37%, list=23%, signal=46%
GOBERT_CORE_OLIGODENDROCYTE_DIFFERENTIATION	40	0.53164	1.87081	0	0.0227914	0.526	3398	tags=50%, list=23%, signal=65%
YU_MYC_TARGETS_DN	41	0.514958	1.86077	0	0.0248255	0.567	1896	tags=32%, list=13%, signal=36%
KONDO_PROSTATE_CANCER_HCP_WITH_H3K27ME3	69	0.468559	1.85261	0	0.0263275	0.6	3278	tags=43%, list=23%, signal=56%
VECCHI_GASTRIC_CANCER_EARLY_DN	253	0.389378	1.85227	0	0.0255875	0.603	3355	tags=40%, list=23%, signal=51%
LEIN_NEURON_MARKERS	59	0.484572	1.84339	0	0.0273784	0.64	2525	tags=39%, list=17%, signal=47%
CUI_TCF21_TARGETS_UP	28	0.557666	1.83913	0.0018315	0.0277383	0.658	2086	tags=32%, list=14%, signal=37%
LEE_NEURAL_CREST_STEM_CELL_UP	111	0.429905	1.83802	0	0.027231	0.661	1456	tags=23%, list=10%, signal=26%
QI_HYPOXIA	121	0.430177	1.83705	0	0.0266279	0.662	2703	tags=38%, list=19%, signal=46%
MARTORIATI_MDM4_TARGETS_NEUROEPITHELIUM_DN	122	0.422721	1.8352	0	0.0262073	0.666	2578	tags=37%, list=18%, signal=44%
HOWLIN_CITED1_TARGETS_1_UP	26	0.561328	1.81589	0.00344234	0.0321941	0.747	2627	tags=42%, list=18%, signal=52%
CHIANG_LIVER_CANCER_SUBCLASS_PROLIFERATION_DN	106	0.428611	1.815	0	0.0317295	0.752	3533	tags=42%, list=24%, signal=56%
SMID_BREAST_CANCER_LUMINAL_B_UP	138	0.409184	1.80977	0	0.0329109	0.775	3094	tags=43%, list=21%, signal=54%
FIGUEROA_AML_METHYLATION_CLUSTER_4_UP	97	0.43059	1.80478	0.00159744	0.033794	0.793	3357	tags=39%, list=23%, signal=51%
OSADA_ASCL1_TARGETS_UP	33	0.521529	1.80127	0.00356506	0.0341232	0.808	1910	tags=33%, list=13%, signal=38%
SABATES_COLORECTAL_ADENOMA_DN	170	0.388313	1.79783	0	0.0343372	0.82	2201	tags=29%, list=15%, signal=34%
PRAMOONJAGO_SOX4_TARGETS_UP	50	0.478526	1.78614	0.00493421	0.0382061	0.859	2579	tags=36%, list=18%, signal=44%
SEMENZA_HIF1_TARGETS	33	0.525352	1.78516	0.00359066	0.0377591	0.862	2407	tags=39%, list=17%, signal=47%
WANG_MLL_TARGETS	198	0.382558	1.78375	0	0.03747	0.863	3319	tags=39%, list=23%, signal=50%
SANA_RESPONSE_TO_IFNG_UP	50	0.475614	1.77497	0.00172117	0.0402892	0.886	3128	tags=48%, list=22%, signal=61%
DELYS_THYROID_CANCER_DN	186	0.385639	1.77095	0	0.0414231	0.896	2693	tags=33%, list=19%, signal=40%
SHARMA_PILOCYTIC_ASTROCYTOMA_LOCATION_UP	20	0.601301	1.76176	0.00189036	0.0448644	0.915	664	tags=20%, list=5%, signal=21%
MEISSNER_NPC_HCP_WITH_H3K4ME2_AND_H3K27ME3	228	0.370339	1.76131	0	0.0441325	0.915	3092	tags=39%, list=21%, signal=49%
MCMURRAY_TP53_HRAS_COOPERATION_RESPONSE_DN	58	0.463004	1.76014	0.00328947	0.0438541	0.919	1680	tags=29%, list=12%, signal=33%
MEISSNER_NPC_HCP_WITH_H3K4ME3_AND_H3K27ME3	115	0.41206	1.75988	0	0.0431397	0.919	2429	tags=37%, list=17%, signal=45%
SMIRNOV_RESPONSE_TO_IR_2HR_DN	51	0.473324	1.75326	0.00681431	0.0450771	0.928	2674	tags=39%, list=18%, signal=48%
YAO_TEMPORAL_RESPONSE_TO_PROGESTERONE_CLUSTER_0	66	0.449644	1.75156	0	0.0449374	0.932	3035	tags=41%, list=21%, signal=51%
NIKOLSKY_BREAST_CANCER_19Q13.1_AMPLICON	20	0.588207	1.74615	0.0075188	0.0468546	0.94	3956	tags=60%, list=27%, signal=82%
RUIZ_TNC_TARGETS_UP	139	0.394043	1.74271	0	0.0476898	0.949	2801	tags=39%, list=19%, signal=48%
WANG_RESPONSE_TO_GSK3_INHIBITOR_SB216763_UP	293	0.35939	1.73958	0	0.0480842	0.956	4190	tags=45%, list=29%, signal=62%
TURASHVILI_BREAST_DUCTAL_CARCINOMA_VS_DUCTAL_NORMAL_DN	146	0.388839	1.73497	0	0.0494966	0.96	2045	tags=27%, list=14%, signal=31%
RIGGI_EWING_SARCOMA_PROGENITOR_DN	149	0.385864	1.73371	0	0.0493217	0.962	3000	tags=33%, list=21%, signal=41%
